# Supplementary material for: Early impacts of the Pennsylvania Rural Health Model on potentially avoidable utilization
Source: Health Aff Sch. 2024 Jan 19;2(2):qxae002. doi: 10.1093/haschl/qxae002 (PMC10836154; doi:10.1093/haschl/qxae002)
Supplement: qxae002_Supplementary_Data [file qxae002_Supplementary_Data.zip]

Archive with 2 entries (2 files):
- HA COI.pdf
- Appendix 1.8.24 CLEAN.docx
